# Supplementary material for: Ecological drivers of evolution of swine influenza in the United States: a review
Source: Emerg Microbes Infect. 2025 Jan 16;14(1):2455598. doi: 10.1080/22221751.2025.2455598 (PMC11780704; doi:10.1080/22221751.2025.2455598)
Supplement: TableS1_final.xlsx [file TEMI_A_2455598_SM8477.xlsx]

## Sheet: Sheet1
Subtype	Designation	Global Nomenclature	Description	Distribution
H1	alpha	1A.1.1	Alpha (α) viruses belong to the 1A classical lineage viruses related to the 1918 human influenza pandemic that circulated from 1930s to current.	Canada, Hong Kong, South Korea, Taiwan, USA
H1	beta	1A.2	Beta (β) clade belong to the 1A classical lineage and developed due to reassortment events between classical H1N1 isolates and H3N2 viruses in pigs that led to H1N1 viruses expressing cH1N1 HA and NA surface proteins with H3N2 internal genes.	Mexico, South Korea, USA
H1	gamma	1A.3.3.3	Gamma (γ) clade belong to the 1A classical lineage and such viruses are referred to as H1N2-like isolates and are the result of a triple reassortment event between H3N2 and cH1N1 viruses.	South Korea, USA
H1	gamma2	1A.3.2	Gamma 2 ( γ -2) is a rarely detected clade belonging to the 1A classical lineage that shared a common ancestor with H1γ and H1pdm09 and circulated in swine since approximately 1995 but remained undetected until 2003.	Mexico, USA
H1	gamma-like	1A.3.3-like	H1 HA sequence does not belong to a gamma clade but share an internal node or is phylogenetically closest to H1 gamma.	USA
H1	gamma-npdm-like*	gamma-npdm-like	H1 HA sequence does not belong to either gamma or the new pandemic clade but share an internal node with these two clades.	USA
H1	gamma2-beta-like*	gamma2-beta-like	Historic classical swine H1N1 virus that was no longer detected in US swine until recently in 2018 after the LAIV vaccine for use in swine was released commercially in the US.	USA
H1	delta1	1B.2.2	Swine influenza viruses belonging to the Delta 1 clade are highly divergent, containing both H1N1 and H1N2 swine influenza viruses. Delta 1 and Delta 2 likely emerged as the result of two separate but nearly contemporaneous introductions of human IAV into swine first detected in the early 2000’s.	Argentina, Brazil, Canada, United Kingdom, USA
H1	delta1a	1B.2.2.1	The δ1-viruses diversified into two new genetic clades, H1-δ1a (1B.2.2.1) and H1-δ1b (1B.2.2.2), which were also antigenically distinct from the earlier H1-δ1-viruses. Differentiation between H1-δ1a (1B.2.2.1) and H1-δ1b (1B.2.2.2) viruses was associated with four amino acid differences (E74K, S85P, D86E, G186E).	USA
H1	delta1b	1B.2.2.2	The δ1-viruses diversified into two new genetic clades, H1-δ1a (1B.2.2.1) and H1-δ1b (1B.2.2.2), which were also antigenically distinct from the earlier H1-δ1-viruses.Differentiation between H1-δ1a (1B.2.2.1) and H1-δ1b (1B.2.2.2) viruses was associated with four amino acid differences (E74K, S85P, D86E, G186E).	USA
H1	delta2	1B.2.1	In 2005 H1N1 viruses with human-origin H1 and N1 segments were identified in the United States. Delta 1 and Delta 2 likely emerged as the result of two separate but nearly contemporaneous introductions into swine first detected in the early 2000’s.	USA
H1	delta-like	Other-Human-1B.2	H1 HA sequence does not belong to a delta clade but share an internal node or is phylogenetically closest to H1 delta clade.	USA
H1	pdmH1	1A.3.3.2	In 2009, the first pandemic of the 21st century occurred with the introduction of a swine-origin influenza virus of the cH1N1 subtype into the human population that transmitted easily between people. The pdmH1 spilled back from humans into swine and became an established clade.	37 countries
H1	Eurasian_avian-like	Eurasian_avian-like	Eurasian avian lineage emerged from an introduction from wild birds into pigs in the 1970s.
H3	cluster_I	3.1990.1	In 1998–1999, a triple-reassortant H3N2 influenza virus was identified in U.S. swine that possessed H3, N2, and PB1 segments of seasonal human H3N2 virus origin, PB2 and PA segments of avian virus origin, and NP, M, and NS segments of classical H1N1 swine virus origin. Cluster_I is a historic swine H3N2 virus that was derived from one of the three distinct human seasonal H3N2 introductions from 1…	North America, South Korea, China
H3	cluster_IV	3.1990.4	Swine Clade IV (C‐IV) H3N2 IAV contains an H3 from a late 1990s human‐to‐swine introduction and continues to circulate in North American swine since approximately 2005.	North America, South Korea, China
H3	cluster_IVA	3.1990.4.a	Swine Clade IV diversified into a genetically and antigenically different clade termed cluster_IVA.	North America, South Korea, China
H3	cluster_IVB	3.1990.4.b	Swine Clade IV diversified into a genetically and antigenically different clade termed cluster_IVB.	North America, South Korea, China
H3	cluster_IVC	3.1990.4.c	Swine Clade IV diversified into a genetically and antigenically different clade termed cluster_IVC.	North America, South Korea, China
H3	cluster_IVD	3.1990.4.d	Swine Clade IV diversified into a genetically and antigenically different clade termed cluster_IVD.	North America, South Korea, China
H3	cluster_IVE	3.1990.4.e	Swine Clade IV diversified into a genetically and antigenically different clade termed cluster_IVE.	North America, South Korea, China
H3	cluster_IVF	3.1990.4.f	Swine Clade IV diversified into a genetically and antigenically different clade termed cluster_IVF.	North America, South Korea, China
H3	2010.1	3.2010.1	H3 2010.1 was the first successful transmission of virus from humans to swine in the 2010 decade (TMRCA-2011) that is now established in US swine.	North America
H3	2010.2	3.2010.2	H3 2010.2 was the second successful transmission of virus from humans to swine in the 2010 decade (TMRCA-2016) that is now established in US swine.	USA
H3	HA-human-to-swine-2013	human-to-swine-2013	One off event of human to swine transmission that was detected in 2013 with less than 5 cases	USA
H3	HA-human-to-swine-2016	human-to-swine-2016	One off event of human to swine transmission that was detected in 2016 with less than 5 cases	USA
H3	HA-human-to-swine-2017	human-to-swine-2017	One off event of human to swine transmission that was detected in 2017 with less than 5 cases	USA
H3	HA-human-to-swine-2018	human-to-swine-2018	One off event of human to swine transmission that was detected in 2018 with less than 5 cases	USA
